# Supplementary material for: MHY498 Nanosuspensions for Improved Topical Drug Delivery: Understanding of Its Solubility Behavior in DEGME + Water Mixtures and Preparation of Nanosuspension Using Box–Behnken Design
Source: Pharmaceutics. 2026 Jan 20;18(1):127. doi: 10.3390/pharmaceutics18010127 (PMC12845458; doi:10.3390/pharmaceutics18010127)
Supplement: Supplementary file 1 [file pharmaceutics-18-00127-s001.zip]

Archive with 1 entries (1 files):
- pharmaceutics-4097423-supplementary.pdf
